# Supplementary material for: New Materials Based on Molecular Interaction between Hyaluronic Acid and Bovine Albumin
Source: Molecules. 2022 Aug 4;27(15):4956. doi: 10.3390/molecules27154956 (PMC9370313; doi:10.3390/molecules27154956)
Supplement: Supplementary file 1 [file molecules-27-04956-s001.zip]

Archive with 1 entries (1 files):
- molecules-1825781-supplementary.pdf
